# Supplementary material for: Bioprinted Multi-Cell Type Lung Model for the Study of Viral Inhibitors
Source: Viruses. 2021 Aug 11;13(8):1590. doi: 10.3390/v13081590 (PMC8402746; doi:10.3390/v13081590)
Supplement: Supplementary file 1 [file viruses-13-01590-s001.zip]

Archive with 1 entries (1 files):
- viruses-1319459-supplementary.pdf
